# Supplementary material for: Predicted B Cell Epitopes Highlight the Potential for COVID-19 to Drive Self-Reactive Immunity
Source: Front Bioinform. 2021 Aug 19;1:709533. doi: 10.3389/fbinf.2021.709533 (PMC9581003; doi:10.3389/fbinf.2021.709533)
Supplement: Supplementary file 1 [file Table2.XLSX]

## Sheet: S.Table 1
	Supplementary Table 1 (S.Table 1). SARS-CoV-2 Proteins and Accession Identification used for epitope mapping predictions
	Protein	Accession Identification
	Surface Glycoprotein (Spike)	YP_009724390.1
	Orf3a	YP_009724391.1
	Orf3b	NA	Lam et al (48) sequence: MAYCWRCTSCCFSERFQNHNPQKEMATSTLQGCSLCLQLAVVVCNSLLTPFARCCWP
	Envelope Protein	YP_009724392.1
	Membrane Protein	YP_009724393.1
	Orf7a	YP_009724395.1
	Orf8	YP_009724396.1
	Nucleocapsid Phosphoprotein	YP_009724397.2

## Sheet: S.Table 2
Supplementary Table 2 (S.Table 2). SARS-CoV-2 variants and sequence IDs used for sequence alignment
Virus Name GISAID Nomenclature	Equivalent NCBI accession nr	Clade	Lineage	% sequence Identity GISAID vs NCBI	NCBI surface glycoprotein ID	NCBI Membrane Protein ID	NCBI Nucleoprotein Protein ID	Variant (C/I)*
hCoV-19/Wuhan/WIV04/2019	MN996528.1	Original	Original	1	YP_009724390.1	QHR63263.1	QHR63268.1	Original Wuhan
hCoV-19/England/205041766/2020	MZ005945.1	FRY	B1.1.7	0.99	QUD21053.1	QUD21056.1	QUD21061.1	Alpha (C)
hCoV-19/South Africa/KRISP-EC-K004574/2020	MW981442.1	GH	B.1.351	0.99	QUA12570.1	QUA12573.1	QUA12578.1	Beta (C)
hCoV-19/India/MH-NCCS-BJ1/2021	MZ023220.1	G	B1.1617	0.99	QUF25455.1	QUF25458.1	QUF25463.1	Delta (C)
hCoV-19/Japan/IC-0564/2021	MW988204.1	GR	P.1	1	QUA55751.1	QUA55754.1	QUA55759.1	Gamma (C)
hCoV-19/Canada/ON-SC4164/2020	MZ233765.1	G	B1.525	1	QVL88963.1	QVL88966.1	QVL88971.1	Eta (I)
hCoV-19/USA/CA-LACPHL-AF00986/2020	MZ278198.1	GH	B.1.526	1	QVU43582.1	QVU43585.1	QVU43590.1	Iota (I)
hCoV-19/India/un-IRSHA-CD210871/2020	MZ021506.1	G	B.1.617.1	1	QUE93986.1	QUE93989.1	QUE93994.1	Kappa (I)
hCoV-19/Peru/LIM-INS-895/2020	MZ275290.1	GR	C.37	0.9999	QVU28139.1	QVU28142.1	QVU28147.1	Lambda (I)
*Where C/I indicate Variant of Concern (C) or Variant of Interest (I)

## Sheet: S.Table 3
Suplementary Table 3 (S.Table 3). Predicted and selected SARS-CoV-2 B cell epitope sequences
Start	End	Peptide Sequence	Length	Bipipred Linear Epitope Prediction V1 Score
Spike
249	261	LTPGDSSSGWTAG	13	>1.5
597	606	VITPGTNTSN	10	>1.5
675	687	QTQTNSPRRARSV	13	>1.5
805	816	ILPDPSKPSKRS	12	>2
1256	1265	FDEDDSEPVL	10	>1.5
Membrane
206	215	LNTDHSSSSD	10	1-1.5
Nucleoprotein
1	51	MSDNGPQNQRNAPRITFGGPSDSTGSNQNGERSGARSKQRRPQGLPNNTAS	51	>2
58	85	QHGKEDLKFPRGQGVPINTNSSPDDQIG	28	>2.0
115	127	TGPEAGLPYGANK	13	>1.5
164	216	GTTLPKGFYAEGSRGGSQASSRSSSRSRNSSRNSTPGSSRGTSPARMAGNGGD	53	>2
232	269	SKMSGKGQQQQGQTVTKKSAAEASKKPRQKRTATKAYN	38	>1.5
273	287	AFGRRGPEQTQGNFG	15	>2.0
338	347	KLDDKDPNFK	10	>1.5
361	390	KTFPPTEPKKDKKKKADETQALPQRQKKQQ	30	>2
408	419	QQSMSSADSTQA	12	>1.5
Start	End	Peptide Sequence	Length	Bipipred Linear Epitope Prediction V2.0 Score
Orf3a
172	197	GDGTTSPISEHDYQIGGYTEKWESGV	26	0.63
216	225	STQLSTDTGV	10	0.6
238	272	DEPEEHVQIHTIDGSSGVVNPVMEPIYDEPTTTTS	35	0.6
Orf3b
9	28	SCCFSERFQNHNPQKEMATS	20	0.61
Orf7a
17	25	LYHYQECVR	9	0.55
33	51	EPCSSGTYEGNSPFHPLAD	19	0.62
71	96	VKHVYQLRARSVSPKLFIRQEEVQEL	26	0.6
Orf8
23	45	QSCTQHQPYVVDDPCPIHFYSKW	23	0.55
48	56	RVGARKSAP	9	0.55
63	78	DEAGSKSPIQYIDIGN	16	0.57

## Sheet: S.Table 4
Suplementary Table 4 (S.Table 4). Mutations found in structural protein immunogenic regions in SARS-CoV-2 variants of concern and variants of interest
Start	End	Peptide Sequence	Mutation (Y/N)	Mutation	Variant
Spike
249	261	LTPGDSSSGWTAG	Y	aa249-252 missing	Lambda
				D253G	Iota
				D253N	Lambda
597	606	VITPGTNTSN	N
675	687	QTQTNSPRRARSV	Y	Q677H	Beta, Eta
				P681R	Delta, Kappa
				P681H	Alpha
				R682W	Beta
805	816	ILPDPSKPSKRS	N
1256	1265	FDEDDSEPVL	N
Membrane
206	215	LNTDHSSSSD	N
Nucleoprotein
1	51	MSDNGPQNQRNAPRITFGGPSDSTGSNQNGERSGARSKQRRPQGLPNNTAS	Y	S2M	Eta
				D3L	Alpha
				D3Y	Eta
				A12G	Eta
				P13F	Lambda
58	85	QHGKEDLKFPRGQGVPINTNSSPDDQIG	Y	P80R	Gamma
115	127	TGPEAGLPYGANK	N
164	216	GTTLPKGFYAEGSRGGSQASSRSSSRSRNSSRNSTPGSSRGTSPARMAGNGGD	Y	P199L	Iota
				S202I	Delta
				R203M	Delta, Kappa
				R203K	Alpha, Gamma, Lambda
				G204R	Alpha, Gamma, Lambda
				T205I	Beta, Eta
				G214C	Lambda
232	269	SKMSGKGQQQQGQTVTKKSAAEASKKPRQKRTATKAYN	Y	S235F	Alpha
				M234I	Iota
273	287	AFGRRGPEQTQGNFG	N
338	347	KLDDKDPNFK	N
361	390	KTFPPTEPKKDKKKKADETQALPQRQKKQQ	Y	T366I	Lambda
				D377Y	Delta, Kappa
408	419	QQSMSSADSTQA	N

## Sheet: S.Table 5
	Suplementary Table 5 (S.Table 5). Blast alignments identified between predited SARS-CoV-2 B cell epitopes and human proteins
	Alignment Sequence	Human Protein
	Spike (249-261): LTPGDSSSGWTAG
	SSSGWTA	fragile site-associated protein
	PGNASSGW	ELAV-like protein 1
	LSPGASSRGW	testis-expressed protein 264 isoform 1
	Spike (597-606): VITPGTNTSN
	VTTPGTETS	ankyrin B (440 kDa), partial
	TPGTSTSN	coiled-coil domain-containing protein 175 isoform X9
	VINPGTN	Angrem52
	TPGTNT	zinc finger protein 142 isoform 4
	GTNTSN	dual specificity tyrosine-phosphorylation-regulated kinase 1A isoform 1
	Spike (675-687): QTQTNSPRRARSV
	PRRARSV	RhoGEF
	SPRRARS	Hermansky-Pudlak syndrome protein
	DSPRRAR	Pleckstrin homology domain containing family A member 7 (PLEKHA7)
	QTSSPRRA	PDZ domain-containing protein 2
	SPRRARAV	TANK-binding kinase 1- binding protein (TBKBP1)
	PRRSRSV	serine/arginine repetitive matrix protein 2
	SPRRAR	coiled-coil domain-containing protein 137
	SPRRAR	ras-related C3 botulinum toxin substrate 1 isoform Rac1b variant, partial
	TQTQVPRRCRSV	distal-less homeobox 1, isoform CRA_b, partial
	TQTSQPRRA	mitochondrial basic amino acids transporter isoform 3
	HSQSRSPRRSRS	serine/arginine repetitive matrix protein 5
	QNQSRTPRRGRS	serine/arginine repetitive matrix protein 5
	SPRRSRSI	serine/arginine-rich splicing factor 7 isoform 1
	SPKRSRS	serine/arginine-rich splicing factor 7 isoform 1
	SPSRSRS	serine/arginine-rich splicing factor 7 isoform 1
	PRSSRS	serine/arginine-rich splicing factor 7 isoform 1
	TDSPRRRRS	RNA helicase A binding protein 95
	QAYSPRRGRS	thyroid hormone receptor-associated protein complex component TRAP150
	Spike (805-816): ILPDPSKPSKRS
	DPRKPSRRS	fer-1-like protein 6
	ILPDPDDPSK	Zinc finger protein 592
	LPDPV-PSKR	tRNA wybutosine-synthesizing protein 2 homolog
	LPDPQKTTKR	PI-3 kinase
	PDPSQPTRR	MICAL1 protein
	ILPDPEKP	structural maintenance of chromosomes flexible hinge domain-containing protein 1
	LPAPSKPS	MGA protein
	PD-SKPS	MGA protein
	LPDPSK	CLOCK protein
	LPDPSK	cilia- and flagella-associated protein 221
	PDPSNPQKKS	protein bicaudal C homolog 1
	ILQPVPDPNSPS	protein bicaudal C homolog 1
	Spike (1256-1265): FDEDDSEPVL
	DDDSEPIL	E3 ubiquitin-protein ligase UBR4
	EEDDSEP	Bone morphogenetic protein 1
	DEDDSEPV	Myosin XVI
	FNEDDSE	bromodomain adjacent to zinc finger domain 2A
	FDDDDPEP	germinal center kinase related protein kinase
	DEDDLEPV	AFF2 protein
	FNEDEDSEP	PEST proteolytic signal containing nuclear protein
	FDEDDS	doublecortin domain-containing protein 1 isoform X1
	DDDSEPIL	zinc finger, UBR1 type 1, isoform CRA_d
	DEEDSEP	ceramide synthase 6 isoform 1
	Membrane (206-215): LNTDHSSSSD
	TDNSSSSD	protein HEG homolog 1 precursor
	DLSSSSE	protein HEG homolog 1 precursor
	TNHTSSSD	annexin A8 isoform X1
	NTSHSSSRD	C2CD2L protein
	NTDHSNS	armadillo-like helical domain containing protein 1
	HSSSSD	vacuolar protein sorting-associated protein 13A isoform B
	HSSSSD	Transcriptional regulator ATRX
	NTDHNESSE	GREB1-like protein
	LNKDMSS	GREB1-like protein
	NP (58-85): QHGKEDLKFPRGQGVPINTNSSPDDQIG
	GSQDLKFPRSQ	grancalcin isoform a
	NSSPDDQV	BCL-3 binding protein
	DLLMQYPKAQGSRVPLETNSSARPARRAPDE	protein FAM83C
	PRSNSTPISTNSNP	ubiquilin-2
	GKEDL-FGRGQ	coiled-coil domain-containing protein 15
	PILTESSLFSTLTPPDDQI	L-protein KIAA1549:BRAF 15_9
	PINTDDESSLVDPDDIMKHIG	CSPP1 protein
	KEALSFPHLHLRGQ---RNDRDQHTDSTQSANSSPDE	HRX
	IKINESPEDHIG	twinfilin-1 isoform 1
	EDIKFPR	RAC-gamma serine/threonine-protein kinase isoform X5
	NP (115-127): TGPEAGLPYGANK
	TGPE-GLPY	zinc finger protein 746 isoform X1
	EAG-PYGAN	CC chemokine STCP-1
	PEAGLP	acylamino-acid-releasing enzyme isoform X2
	GPESGLP	protein furry homolog-like
	PEMGLPY	SOX17 protein
	GPAAGACASILPYGAD	peroxynitrite isomerase THAP4 isoform X1
	GPEAGLIYTPY	QKI
	TGPEAGRKLP	Bat2
	PEAALP	Bat2
	PQPGLPYG	steroidogenic factor 1 nuclear receptor
	PEPGLGLAYGTNK	Autophagy/beclin-1 regulator 1
	GPESGLP	actin-associated protein 2E4/kaptin
	GLPYGA	Sry-related Box 1 protein
	GPQAGLP	protein phosphatase 2 (formerly 2A), regulatory subunit B'', alpha, isoform CRA_e
	GPQAGLP	protein downstream neighbor of Son
	NP (232-260): SKMSGKGQQQQGQTVTKKSAAEASKKPRQKRTATKAYN
	KRASEPGDKASKKPSRGRRKRTAT	Chromosome 20 open reading frame 151 // RBBP8 N-terminal-like protein
	GQQQKQGQSVT--S---SSNRPR	Rb2/p130 protein
	PRERRTAT--YN	MAP/microtubule affinity-regulating kinase 3 variant, partial
	QTLIKKSSSEAS	Chromosome 17 open reading frame 66
	QQQQGLQTV	probable ATP-dependent RNA helicase DHX58
	SKLSGKGLQQ	FARP1 protein
	KGQQQQQQQGTV	R-spondin-1 isoform 1 precursor
	ASEPEDRASRKPRAKRARTA	KIAA1183 protein, partial (Paraneoplastic antigen-like protein 8B_
	TKKS--EDSKKP	calpastatin
	NP (273-287): AFGRRGPEQTQGNFG
	AFQYGRWGPEQ	grifin
	RGPEQTSG	biorientation of chromosomes in cell division protein 1-like 1
	FGRRGP	netrin-G2 isoform X9
	RGPEQT	neutral alpha-glucosidase C type 3
	RGPEQT	Human immunodeficiency virus type I enhancer binding protein 1
	FGRRGP	COL6A3 protein
	GRRGPE	AZU1 protein, partial
	GRRGPE	interferon lambda receptor 1 isoform X3
	AFTNGRRGPSQ	FRAS1-related extracellular matrix protein 1 isoform 1 precursor
	RRGPREQT	hPMSR3
	GRHGPTQTQ	tyrosine kinase
	NP (338-347): KLDDKDPNFK
	KDPNFK	E3 SUMO-protein ligase RanBP2
	KDPNFK	ranBP2-like and GRIP domain-containing protein 4
	KDPNFK	RANBP2-like and GRIP domain-containing protein 2
	KDPNFK	RANBP2-like and GRIP domain-containing protein 1 isoform X1
	DDKDPN	AP-3 complex delta subunit
	KLGDADPNF	TPA_inf: salt-inducible kinase 3
	DEEDPNFK	LPS responsive and Beige-like anchor protein LRBA
	KLDDRNP-FK	WASH complex subunit 4 isoform 1
	NP (361-390): KTFPPTEPKKDKKKKADETQALPQRQKKQQ
	KPIPSTEPKKKKKKK	ZFR protein, partial
	KKDKKKKADD	MICAL3 protein, partial
	PEKDKKKKEDE	sodium bicarbonate cotransporter NBC1
	TEQRKDQKKLEQTVEQMKQNETTAM----KKQQ	nuclear domain 10 protein variant, partial
	KIFPATE	calcium-binding and coiled-coil domain-containing protein 2
	AL-QRQK	Calcium binding and coiled-coil domain 2
	EPKKNKKKK	SFRS18 protein, partial
	KKEKK--ATE-DAEGGDGPRLPQRSK	SFRS18 protein, partial
	PPETPSDSDPKKKKKKKEED----PDRKRK	lung cancer metastasis-related protein
	KKEKKKK	lung cancer metastasis-related protein
	PPKNPKKKKKKK	KALRN protein, partial
	PPTPPKNPKKKKKK	KALRN protein, partial
	PAE--KDKKKRKDEGKSRT-TLPER	PPP1R10 protein, partial
	PPTQSKKEKKDK	YY1-associated factor 2
	PTEKKKKKKKK	ZNF235 protein, partial
	TIPKKNKKKTSNQKAQEEYEQIQA--KRAAKKQE	thyroid transcription factor 1-associated protein 26
	EPKKKKKKK	BXDC2 protein, partial
	EPKKKKKKK	DNA-directed RNA polymerase I subunit RPA43
	EPKKKKKKK	ZMYND11 protein, partial
	EPKKKKKKK	ARID4A protein, partial
	TETKK-KKKEAQVKAEAEKAEAQRLAAIQRQNEQ	Similar to guanylate binding protein 5, partial
	LPAHQKK	Similar to guanylate binding protein 5, partial
	ALAQRE	Similar to guanylate binding protein 5, partial
	ETEALPHRQ	ZNF354C protein
	ETQEL---QKKQQ	Coiled-coil domain containing 135
	ADSTPNIQQALQQRILQQQQMKQQ	CREB-binding protein, partial
	KKDKKKEEKEDE	zinc finger CCCH domain-containing protein 15
	KKDDKKK--ELQEL	zinc finger CCCH domain-containing protein 15
	ATETQALAQR--TQQ	tektin-4 isoform 1
	KKDKKKEEKEDE	HSPC303, partial
	PPPPPKKKKKKK	SF3A2 protein, partial
	KKEKKKKQEEEQ-----EKK	Rtf1, Paf1/RNA polymerase II complex component, homolog (S. cerevisiae)
	TMPATETKKVSHVADTKVNTKAQETEAAP	hepatocellular carcinoma associated protein
	NP (408-419): QQSMSSADSTQA
	QLSMSSADSADA	protein PRRC2B isoform 1
	QSMVSSDST	inactive tyrosine-protein kinase PEAK1 isoform a
	MSNADSSQ	STK40 protein
	SVSSADSTE	Lysozyme-like 1
	QSMSSTD	probable ATP-dependent RNA helicase DDX43
	QSMSSA	SWI/SNF-related matrix-associated actin-dependent regulator of chromatin subfamily E member 1-related
	SMSSAD	BAI1-associated protein 2, isoform CRA_b
	MSSADS	high affinity choline transporter 1 isoform X1
	QSLASSNSAQA	neuronal migration protein doublecortin isoform a
	MSSGADTTQ	zinc finger and BTB domain-containing protein 3
	SMSFGSGDSNQA	inactive ubiquitin carboxyl-terminal hydrolase 54 isoform 6
	QSMRSSDS	mucin-16 isoform X11
	SVSSADSTE	Lysozyme-like 2
	QSVSSNTDADTTQ	histone-lysine N-methyltransferase KMT5B isoform 1
	Orf3a (172-197): GDGTTSPISEHDYQIGGYTEKWESGV
	HDYQIGPYRKNLLCYDHRTDVWE	kelch-like protein 36 isoform 1
	VSEHDY--GNYT	neurotrimin isoform 1 precursor
	ISEHEVEITGLTEK	coiled-coil domain-containing protein 158
	HDYP------KWEGGV	phytanoyl-CoA 2-hydroxylase, isoform CRA_a
	GIISKISERDYQ	MORC family CW-type zinc finger protein 1 isoform X1
	GESTTSPIS	Mucin-12
	PISEHD	Crystal structure of a FAM46C mutant in complex with Plk4 (change this to FAM46C only as that is where the alignment is)
	SEMDNYEPGVYTEK	alpha-catenin M domain
	ISRLEHDKQI------WES	golgi antigen gcp372
	Orf3a (216-225): STQLSTDTGV
	TQLSTDT	septin-14
	TQLSTDT	C20orf69 protein
	SAQLSSDVGV	PUTATIVE PSEUDOGENE: RecName: Full=Putative BMP-2-inducible kinase-like protein
	SSQLSTNT	synaptotagmin-like protein 5 isoform 1
	SSQNSTDTGI	tubby like protein 3
	ELSTDTG	serine/threonine protein kinase kkialre-like 1
	MSTDTGV	HIG1 domain family member 1A, mitochondrial isoform a
	LSTDTG	FAM160B1 protein
	SSQISTDT	E3 ubiquitin ligase RNF157 isoform 1
	STQLSAD	Neuregulin 1
	LSTDTG	myogenic factor LIM3
	TDLSTDT	delta-like protein 4 precursor
	TRLSTETG	Ornithine carbamoyltransferase
	STQLSVD	type 2 inositol 1,4,5-trisphosphate receptor
	LSTDTNV	large tegument protein
	STEVLSTDT	Transcription initiation factor TFIID subunit 1
	STQDNYLSTDVG	receptor tyrosine-protein kinase erbB-2 isoform z precursor
	Orf3a (238-272): DEPEEHVQIHTIDGSSGVVNPVMEPIYDEPTTTTS
	PEEHVQYVT--AGTGAVNVVM	solute carrier family 2, facilitated glucose transporter member 5 isoform 4
	PVMEPLINSEPST	TET1 protein, partial
	MEPIYEE	putative C->U-editing enzyme APOBEC-4
	VVNSVMQPQRIFD	Leucine-rich repeats and guanylate kinase domain containing
	EEEEERVKQMHQIN-SSGV	centromere protein Q
	DPVLSEPVYDKKSTNTS	I-Rel
	PV-EYQAPIYDEP	rho GTPase-activating protein 39 isoform X2
	Orf3b (9-28): SCCFSERFQNHNPQKEMATS
	CFSERY------KEM	fibrous sheath-interacting protein 2
	FS---HNHYPEKEM	Iodotyrosine deiodinase
	FQNHLDPQK	translation machinery-associated protein 16
	CCYCEFF-GHNAEKEKA	protein FAM193B isoform 1
	NSQSEMATS	alternative protein RBPJ
	QKEMAT	Centriolin
	SERFQN	reelin
	CFSE--ENHEP	vacuolar protein sorting-associated protein 35
	SER----DSDKEMAT	myasthenia gravis autoantigen gravin, partial
	RFEEHKNEKDMA	NADH dehydrogenase [ubiquinone] 1 beta subcomplex subunit 9 isoform 1
	NPSLQKEMA	divergent paired-related homeobox
	FTNKNQQKEM	lymphatic endothelium-specific hyaluronan receptor LYVE-1
	SCCFAGDRDQHHN	DDB1- and CUL4-associated factor 5 isoform 4
	FQTHDPNK-MA	lost on transformation LOT1
	FSDSFQDAYIPHNP	centrosomal protein of 126 kDa isoform 2
	Orf7a (17-25): LYHYQECVR
	YHYQE	p400 SWI2/SNF2-related protein
	HYEECV	bone morphogenetic protein receptor type-2 precursor
	LYHYQ	voltage-dependent potassium channel Kv1.7
	YEECVR	tRNA methyltransferase 10 homolog B isoform X1
	YQQCVR	low molecular weight phosphotyrosine protein phosphatase isoform b
	LFQYQEGVR	Pre-mRNA cleavage complex 2 protein Pcf11;
	LYHY--CV	occludin isoform a
	LYYLLAKHYQDC	ADP-ribosylarginine hydrolase isoform 1
	YHLPYYEACVR	mucin 6
	LYHYKE	TRAF2 and NCK-interacting protein kinase isoform 1
	YQACVR	Gem-interacting protein
	YQEFVR	Gem-interacting protein
	QECVR	meiosis inhibitor protein 1 isoform X18
	QECVR	zinc finger protein 473 isoform 1
	Orf7a (33-51): EPCSSGTYEGNSPFHPLAD
	SGTYDGNFYGTPKPPAEPSPFQP	membrane-associated guanylate kinase-related MAGI-3
	QPCSSQG--EGSSPLH	methyl-CpG-binding domain protein 3-like 2B
	SGT---SSPFHP	migration and invasion-inhibitory protein
	TYDGNSP	liver-specific organic anion transporter LST-3, partial
	NSPFHVLA	filamin 2
	ESCAPG-YEGN-PIQP	heparan sulfate proteoglycan [Homo sapiens]
	SSGTLE	heparan sulfate proteoglycan
	QPCSSSTY	WASP homolog-associated protein with actin, membranes and microtubules isoform X2
	YENNSPF	RPN1
	Orf7a (71-96): VKHVYQLRARSVSPKLFIRQEEVQEL
	PEMFIKKEELQEL	DAZ interacting protein 1, isoform CRA_a
	RLRSLSPK--IMQEAFLVQE	TBC1 domain family, member 10A
	QLKA--------IHQEEVKEL	GRIP and coiled-coil domain containing 2
	KLLSQQELVPEL	GRIP and coiled-coil domain containing 2
	ISP---VRQEEVQ	lactase phlorizinhydrolase [Homo sapiens]
	HMYQLH------KAFARAELERTYQEIQEL	Chondroitin polymerizing factor
	LFVVITSQEEVQE	very-long-chain (3R)-3-hydroxyacyl-CoA dehydratase 4 isoform 1
	RAHSVDPRDAWMLFVRQ	very-long-chain (3R)-3-hydroxyacyl-CoA dehydratase 4 isoform 1
	RAHSVDPRDAWMLFVRQ	erythroferrone precursor
	KL-IRKLQEEHQEL	patched domain-containing protein 4 isoform 1
	QEEIQEL	HSPC123
	SVSPK----QELCAWDVQE	FBXW12 protein
	LRVRKVS	FBXW12 protein
	ARKVSCKLSLRQPGEVNEDISQEL	ankyrin repeat and protein kinase domain-containing protein 1
	IRQQEVEQL	myosin, light polypeptide kinase, isoform CRA_c
	QLRAR--------RQE--QE	pre-mRNA-splicing factor ATP-dependent RNA helicase PRP16
	FVRQVHDEEVAEL	alpha-internexin
	Orf8 (23-35): QSCTQHQPYVVDDPCPIHFYSKW
	SCTQHQRLHTGQRPY	kruppel-like zinc finger factor X6, partial
	CPVHFY--W	39S ribosomal protein S30, mitochondrial
	SCVQHQPHV	EF-hand calcium-binding domain-containing protein 12
	CTQHRPY	RING finger protein unkempt homolog isoform X1
	IVKNPCNFPIEFYS	hydrocephalus-inducing protein homolog isoform a
	QPYVVD	retroelement silencing factor 1
	VVGNPCPI	28S ribosomal protein S18b, mitochondrial
	HQ---VDN-CPIH	immediate early protein IE1
	HQPYVEND	cyclin-dependent kinase 2 interacting protein
	QPRVADNFCPHVIHFLERW	TPA: fibroblast growth factor 8B
	QHGPYIRDDP	radial spoke head protein 6 homolog A
	QPYIIDD	cadherin 20
	FYSKW	glycoside hydrolase family 78 alpha-L-rhamnosidase C
	SC---QPYVV	Solution structure of MLL4 PHD6 domain in complex with histone H4K16ac peptide
	PIHFY	alternative protein CHST6
	YPVDDGCRIH	tubulin folding cofactor B
	CTQKQPIYIV	proto-oncogene c-fes variant 1
	Orf8 (48-56): RVGARKSAP
	RVGVRKSA	Ankyrin repeat and sterile alpha motif domain containing 1A
	RVGGALARKSA	laminin alpha 4 chain
	RPGARKSA	Zinc finger protein 707
	RVGTRKS	hydroxymethylbilane synthase
	ARKSAP	histone H3.1
	ARKSAP	histone HIST2H3PS2
	Orf8 (63-78): DEAGSKSPIQYIDIGN
	DEGGSL-PIQYYWSFSTIDI	polyprotein
	GSKNPQKYSDKELQYIDAISN	BAIAP2 protein
	SPIQYI	L-protein KIAA1549:BRAF 15_9
	KSPIRYI	acylamino acid-releasing enzyme
	IQYINI	TMEM39A protein
	ETGSKSPLKRIQ	solute carrier family 9 (sodium/hydrogen exchanger), member 8, isoform CRA_d, partial
	SKLPIPYITINN	pregnancy-specific beta-1-glycoprotein 9 isoform 2 precursor
	SEIEYIDI	ZBBX protein
	IEYIDI	Chain A, InaD-like protein
	SKSPIQ	similar to RIKEN cDNA C630028N24 gene, isoform CRA_b, partial
	SKSPIQ	hydroxylysine kinase isoform 1
	SKSPIRY	DLEC1 protein, partial
	AGSSSPSQ	DLEC1 protein, partial

## Sheet: S.Table 6
	Suplementary Table 6 (S.Table 6). Proteins further removed from S.Table 3 due to being based on computational analysis or are unreviewed
	Alignment Sequence	Human Protein
	Spike (597-606): VITPGTNTSN
	VINPGTN	Angrem52
	Spike (675-687): QTQTNSPRRARSV
	SPRRAR	ras-related C3 botulinum toxin substrate 1 isoform Rac1b variant, partial
	TQTQVPRRCRSV	distal-less homeobox 1, isoform CRA_b, partial
	Spike (1256-1265): FDEDDSEPVL
	DDDSEPIL	zinc finger, UBR1 type 1, isoform CRA_d
	Membrane (206-215): LNTDHSSSSD
	TNHTSSSD	annexin A8 isoform X1
	NP (115-127): TGPEAGLPYGANK
	PEAGLP	acylamino-acid-releasing enzyme isoform X2
	GPAAGACASILPYGAD	peroxynitrite isomerase THAP4 isoform X1
	GPQAGLP	protein phosphatase 2 (formerly 2A), regulatory subunit B'', alpha, isoform CRA_e
	NP (273-287): AFGRRGPEQTQGNFG
	FGRRGP	netrin-G2 isoform X9
	GRRGPE	AZU1 protein, partial
	GRRGPE	interferon lambda receptor 1 isoform X3
	NP (361-390): KTFPPTEPKKDKKKKADETQALPQRQKKQQ
	PTEKKKKKKKK	ZNF235 protein, partial
	EPKKKKKKK	BXDC2 protein, partial
	EPKKKKKKK	ZMYND11 protein, partial
	EPKKKKKKK	ARID4A protein, partial
	PPPPPKKKKKKK	SF3A2 protein, partial
	NP (408-419): QQSMSSADSTQA
	SMSFGSGDSNQA	inactive ubiquitin carboxyl-terminal hydrolase 54 isoform 6
	Orf3a (172-197): GDGTTSPISEHDYQIGGYTEKWESGV
	GIISKISERDYQ	MORC family CW-type zinc finger protein 1 isoform X1
	Orf3a (216-225): STQLSTDTGV
	TQLSTDT	C20orf69 protein
	LSTDTNV	large tegument protein
	STQDNYLSTDVG	receptor tyrosine-protein kinase erbB-2 isoform z precursor
	Orf3b (9-28): SCCFSERFQNHNPQKEMATS
	NSQSEMATS	alternative protein RBPJ
	SCCFAGDRDQHHN	DDB1- and CUL4-associated factor 5 isoform 4
	Orf7a (17-25): LYHYQECVR
	QECVR	meiosis inhibitor protein 1 isoform X18
	Orf7a (33-51): EPCSSGTYEGNSPFHPLAD
	QPCSSSTY	WASP homolog-associated protein with actin, membranes and microtubules isoform X2
	Orf8 (23-35): QSCTQHQPYVVDDPCPIHFYSKW
	QPRVADNFCPHVIHFLERW	TPA: fibroblast growth factor 8B
	FYSKW	glycoside hydrolase family 78 alpha-L-rhamnosidase C
	PIHFY	alternative protein CHST6
	HQ---VDN-CPIH	immediate early protein IE1
	Orf8 (63-78): DEAGSKSPIQYIDIGN
	DEGGSL-PIQYYWSFSTIDI	polyprotein
	ETGSKSPLKRIQ	solute carrier family 9 (sodium/hydrogen exchanger), member 8, isoform CRA_d, partial
	SEIEYIDI	ZBBX protein
	SKSPIQ	similar to RIKEN cDNA C630028N24 gene, isoform CRA_b, partial

## Sheet: S.Table 7
	Suplementary Table 7 (S.Table 7). Final narrowed list of blast alignments shared between predited SARS-CoV-2 B cell epitopes and human proteins, and the UniProtKB database names
	Alignment Sequence	Human Protein	UniProtKB Names	UniProtKB ID
	Spike (249-261): LTPGDSSSGWTAG
	SSSGWTA	fragile site-associated protein	Transmembrane protein KIAA1109	Q2LD37
	PGNASSGW	ELAV-like protein 1	ELAV-like protein 1	Q15717
	LSPGASSRGW	testis-expressed protein 264 isoform 1	Testis-expressed protein 264	Q9Y6I9
	Spike (597-606): VITPGTNTSN
	VTTPGTETS	ankyrin B (440 kDa), partial	Ankyrin-2	Q01484
	TPGTNT	zinc finger protein 142 isoform 4	Zinc finger protein 142	P52746
	GTNTSN	dual specificity tyrosine-phosphorylation-regulated kinase 1A isoform 1	Dual specificity tyrosine-phosphorylation-regulated kinase 1A	Q13627
	Spike (675-687): QTQTNSPRRARSV
	PRRARSV	RhoGEF	Rho guanine nucleotide exchange factor 4	Q9NR80
	SPRRARS	Hermansky-Pudlak syndrome protein	Hermansky-Pudlak syndrome 1 protein	Q92902
	DSPRRAR	Pleckstrin homology domain containing family A member 7 (PLEKHA7)	Pleckstrin homology domain-containing family A member 7	Q6IQ23
	QTSSPRRA	PDZ domain-containing protein 2	PDZ domain-containing protein 2	O15018
	SPRRARAV	TANK-binding kinase 1- binding protein (TBKBP1)	TANK-binding kinase 1-binding protein 1	A7MCY6
	PRRSRSV	serine/arginine repetitive matrix protein 2	Serine/arginine repetitive matrix protein 2	Q9UQ35
	SPRRAR	coiled-coil domain-containing protein 137	Coiled-coil domain-containing protein 137	Q6PK04
	TQTSQPRRA	mitochondrial basic amino acids transporter isoform 3	Mitochondrial basic amino acids transporter	Q8N8R3
	HSQSRSPRRSRS	serine/arginine repetitive matrix protein 5	Serine/arginine repetitive matrix protein 5	B3KS81
	QNQSRTPRRGRS	serine/arginine repetitive matrix protein 5	Serine/arginine repetitive matrix protein 5	B3KS81
	SPRRSRSI	serine/arginine-rich splicing factor 7 isoform 1	Serine/arginine-rich splicing factor 7	Q16629
	SPKRSRS	serine/arginine-rich splicing factor 7 isoform 1	Serine/arginine-rich splicing factor 7	Q16629
	SPSRSRS	serine/arginine-rich splicing factor 7 isoform 1	Serine/arginine-rich splicing factor 7	Q16629
	PRSSRS	serine/arginine-rich splicing factor 7 isoform 1	Serine/arginine-rich splicing factor 7	Q16629
	TDSPRRRRS	RNA helicase A binding protein 95	A-kinase anchor protein 8-like	Q9ULX6
	QAYSPRRGRS	thyroid hormone receptor-associated protein complex component TRAP150	Thyroid hormone receptor-associated protein 3	Q9Y2W1
	Spike (805-816): ILPDPSKPSKRS
	DPRKPSRRS	fer-1-like protein 6	Fer-1-like protein 6	Q2WGJ9
	ILPDPDDPSK	Zinc finger protein 592	Zinc finger protein 592	Q92610
	LPDPV-PSKR	tRNA wybutosine-synthesizing protein 2 homolog	tRNA wybutosine-synthesizing protein 2 homolog	Q53H54
	LPDPQKTTKR	PI-3 kinase	Phosphatidylinositol 4-phosphate 3-kinase C2 domain-containing subunit beta	O00750
	PDPSQPTRR	MICAL1 protein	[F-actin]-monooxygenase MICAL1	Q8TDZ2
	ILPDPEKP	structural maintenance of chromosomes flexible hinge domain-containing protein 1	Structural maintenance of chromosomes flexible hinge domain-containing protein 1	A6NHR9
	LPAPSKPS	MGA protein	MAX gene-associated protein	Q8IWI9
	PD-SKPS	MGA protein	MAX gene-associated protein	Q8IWI9
	LPDPSK	CLOCK protein	Circadian locomoter output cycles protein kaput	O15516
	LPDPSK	cilia- and flagella-associated protein 221	Cilia- and flagella-associated protein 221	Q4G0U5
	PDPSNPQKKS	protein bicaudal C homolog 1	Protein bicaudal C homolog 1	Q9H694
	ILQPVPDPNSPS	protein bicaudal C homolog 1	Protein bicaudal C homolog 1	Q9H694
	Spike (1256-1265): FDEDDSEPVL
	DDDSEPIL	E3 ubiquitin-protein ligase UBR4	E3 ubiquitin-protein ligase UBR4	Q5T4S7
	EEDDSEP	Bone morphogenetic protein 1 [Homo sapiens]	Bone morphogenetic protein 1	P13497
	DEDDSEPV	Myosin XVI	Unconventional myosin-XVI	Q9Y6X6
	FNEDDSE	bromodomain adjacent to zinc finger domain 2A	Bromodomain adjacent to zinc finger domain protein 2A	Q9UIF9
	FDDDDPEP	germinal center kinase related protein kinase	Mitogen-activated protein kinase kinase kinase kinase 3	Q8IVH8
	DEDDLEPV	AFF2 protein	AF4/FMR2 family member 2	P51816
	FNEDEDSEP	PEST proteolytic signal containing nuclear protein	PEST proteolytic signal-containing nuclear protein	Q8WW12
	FDEDDS	doublecortin domain-containing protein 1 isoform X1	Doublecortin domain-containing protein 1	M0R2J8
	DEEDSEP	ceramide synthase 6 isoform 1	Ceramide synthase 6	Q6ZMG9
	Membrane (206-215): LNTDHSSSSD
	TDNSSSSD	protein HEG homolog 1 precursor	Protein HEG homolog 1	Q9ULI3
	DLSSSSE	protein HEG homolog 1 precursor	Protein HEG homolog 1	Q9ULI3
	NTSHSSSRD	C2CD2L protein	Phospholipid transfer protein C2CD2L	O14523
	NTDHSNS	armadillo-like helical domain containing protein 1	Armadillo-like helical domain containing protein 1	Q6PIY5
	HSSSSD	vacuolar protein sorting-associated protein 13A isoform B	Vacuolar protein sorting-associated protein 13A - Isoform 2	Q96RL7
	HSSSSD	Transcriptional regulator ATRX	Transcriptional regulator ATRX	P46100
	NTDHNESSE	GREB1-like protein	GREB1-like protein	Q9C091
	LNKDMSS	GREB1-like protein	GREB1-like protein	Q9C091
	NP (58-85): QHGKEDLKFPRGQGVPINTNSSPDDQIG
	GSQDLKFPRSQ	grancalcin isoform a	Grancalcin	P28676
	NSSPDDQV	BCL-3 binding protein	NEDD4-binding protein 2	Q86UW6
	DLLMQYPKAQGSRVPLETNSSARPARRAPDE	protein FAM83C	Protein FAM83C	Q9BQN1
	PRSNSTPISTNSNP	ubiquilin-2	Ubiquilin-2	Q9UHD9
	GKEDL-FGRGQ	coiled-coil domain-containing protein 15	Coiled-coil domain-containing protein 15	Q0P6D6
	PILTESSLFSTLTPPDDQI	L-protein KIAA1549:BRAF 15_9	UPF0606 protein KIAA1549	Q9HCM3
	PINTDDESSLVDPDDIMKHIG	CSPP1 protein	Centrosome and spindle pole-associated protein 1	Q1MSJ5
	KEALSFPHLHLRGQ---RNDRDQHTDSTQSANSSPDE	HRX	Histone-lysine N-methyltransferase 2A	Q03164
	IKINESPEDHIG	twinfilin-1 isoform 1	Twinfilin-1	Q12792
	EDIKFPR	RAC-gamma serine/threonine-protein kinase isoform X5	RAC-gamma serine/threonine-protein kinase	Q9Y243
	NP (115-127): TGPEAGLPYGANK
	TGPE-GLPY	zinc finger protein 746 isoform X1	Zinc finger protein 746	Q6NUN9
	EAG-PYGAN	CC chemokine STCP-1	C-C motif chemokine 22 (CCL22)	O00626
	GPESGLP	protein furry homolog-like	Protein furry homolog-like	O94915
	PEMGLPY	SOX17 protein	Transcription factor SOX-17	Q9H6I2
	GPEAGLIYTPY	QKI	Protein quaking	Q96PU8
	TGPEAGRKLP	Bat2	Protein PRRC2A	P48634
	PEAALP	Bat2	Protein PRRC2A	P48634
	PQPGLPYG	steroidogenic factor 1 nuclear receptor	Steroidogenic factor 1	Q13285
	PEPGLGLAYGTNK	Autophagy/beclin-1 regulator 1	Activating molecule in BECN1-regulated autophagy protein 1	Q9C0C7
	GPESGLP	actin-associated protein 2E4/kaptin	KICSTOR complex protein kaptin	Q9Y664
	GLPYGA	Sry-related Box 1 protein	Transcription factor SOX-1	O00570
	GPQAGLP	protein downstream neighbor of Son	Protein downstream neighbor of Son	Q9NYP3
	NP (232-260): SKMSGKGQQQQGQTVTKKSAAEASKKPRQKRTATKAYN
	KRASEPGDKASKKPSRGRRKRTAT	Chromosome 20 open reading frame 151	RBBP8 N-terminal-like protein	Q8NC74
	GQQQKQGQSVT--S---SSNRPR	Rb2/p130 protein	Retinoblastoma-like protein 2	Q08999
	PRERRTAT--YN	MAP/microtubule affinity-regulating kinase 3 variant, partial	MAP/microtubule affinity-regulating kinase 3	P27448
	QTLIKKSSSEAS	Chromosome 17 open reading frame 66	Protein HEATR9	A2RTY3
	QQQQGLQTV	probable ATP-dependent RNA helicase DHX58	Probable ATP-dependent RNA helicase DHX58	Q96C10
	SKLSGKGLQQ	FARP1 protein	FERM, ARHGEF and pleckstrin domain-containing protein 1	Q9Y4F1
	KGQQQQQQQGTV	R-spondin-1 isoform 1 precursor	R-spondin-1	Q2MKA7
	ASEPEDRASRKPRAKRARTA	KIAA1183 protein, partial	Paraneoplastic antigen-like protein 8B	Q9ULN7
	TKKS--EDSKKP	calpastatin	Calpastatin	P20810
	NP (273-287): AFGRRGPEQTQGNFG
	AFQYGRWGPEQ	grifin	Grifin	A4D1Z8
	RGPEQTSG	biorientation of chromosomes in cell division protein 1-like 1	Biorientation of chromosomes in cell division protein 1-like 1	Q8NFC6
	RGPEQT	neutral alpha-glucosidase C type 3	Neutral alpha-glucosidase C	Q8TET4
	RGPEQT	Human immunodeficiency virus type I enhancer binding protein 1	Zinc finger protein 40	P15822
	FGRRGP	COL6A3 protein	Collagen alpha-3(VI) chain	P12111
	AFTNGRRGPSQ	FRAS1-related extracellular matrix protein 1 isoform 1 precursor	FRAS1-related extracellular matrix protein 1	Q5H8C1
	RRGPREQT	hPMSR3	Putative postmeiotic segregation increased 2-like protein 3	Q13401
	GRHGPTQTQ	tyrosine kinase	Leukocyte tyrosine kinase receptor	P29376
	NP (338-347): KLDDKDPNFK
	KDPNFK	E3 SUMO-protein ligase RanBP2	E3 SUMO-protein ligase RanBP2	P49792
	KDPNFK	ranBP2-like and GRIP domain-containing protein 4	RanBP2-like and GRIP domain-containing protein 4	Q7Z3J3
	KDPNFK	RANBP2-like and GRIP domain-containing protein 2	RANBP2-like and GRIP domain-containing protein 2	P0DJD1
	KDPNFK	RANBP2-like and GRIP domain-containing protein 1 isoform X1	RANBP2-like and GRIP domain-containing protein 1	P0DJD0
	DDKDPN	AP-3 complex delta subunit	AP-3 complex subunit delta-1	O14617
	KLGDADPNF	TPA_inf: salt-inducible kinase 3	Serine/threonine-protein kinase SIK3	Q9Y2K2
	DEEDPNFK	LPS responsive and Beige-like anchor protein LRBA	Lipopolysaccharide-responsive and beige-like anchor protein	P50851
	KLDDRNP-FK	WASH complex subunit 4 isoform 1	WASH complex subunit 4	Q2M389
	NP (361-390): KTFPPTEPKKDKKKKADETQALPQRQKKQQ
	KPIPSTEPKKKKKKK	ZFR protein, partial	Zinc finger RNA-binding protein	Q96KR1
	KKDKKKKADD	MICAL3 protein, partial	[F-actin]-monooxygenase MICAL3	Q7RTP6
	PEKDKKKKEDE	sodium bicarbonate cotransporter NBC1	Electrogenic sodium bicarbonate cotransporter 1	Q9Y6R1
	TEQRKDQKKLEQTVEQMKQNETTAM----KKQQ	nuclear domain 10 protein variant, partial	Calcium-binding and coiled-coil domain-containing protein 2	Q13137
	KIFPATE	calcium-binding and coiled-coil domain-containing protein 2	Calcium-binding and coiled-coil domain-containing protein 2	Q13137
	AL-QRQK	Calcium binding and coiled-coil domain 2	Calcium-binding and coiled-coil domain-containing protein 2	Q13137
	KKEKK--ATE-DAEGGDGPRLPQRSK	SFRS18 protein, partial	Arginine/serine-rich protein PNISR	Q8TF01
	PPETPSDSDPKKKKKKKEED----PDRKRK	lung cancer metastasis-related protein	Mediator of RNA polymerase II transcription subunit 19	A0JLT2
	KKEKKKK	lung cancer metastasis-related protein	Mediator of RNA polymerase II transcription subunit 19	A0JLT2
	PPKNPKKKKKKK	KALRN protein, partial	Kalirin	O60229
	PPTPPKNPKKKKKK	KALRN protein, partial	Kalirin	O60229
	PAE--KDKKKRKDEGKSRT-TLPER	PPP1R10 protein, partial	Serine/threonine-protein phosphatase 1 regulatory subunit 10	Q96QC0
	PPTQSKKEKKDK	YY1-associated factor 2	YY1-associated factor 2	Q8IY57
	TIPKKNKKKTSNQKAQEEYEQIQA--KRAAKKQE	thyroid transcription factor 1-associated protein 26	Thyroid transcription factor 1-associated protein 26	Q9P031
	EPKKKKKKK	DNA-directed RNA polymerase I subunit RPA43	DNA-directed RNA polymerase I subunit RPA43	Q3B726
	TETKK-KKKEAQVKAEAEKAEAQRLAAIQRQNEQ	Similar to guanylate binding protein 5, partial	Guanylate-binding protein 5	Q96PP8
	LPAHQKK	Similar to guanylate binding protein 5, partial	Guanylate-binding protein 5	Q96PP8
	ALAQRE	Similar to guanylate binding protein 5, partial	Guanylate-binding protein 5	Q96PP8
	ETEALPHRQ	ZNF354C protein	Zinc finger protein 354C	Q86Y25
	ETQEL---QKKQQ	Coiled-coil domain containing 135	Dynein regulatory complex subunit 7	Q8IY82
	ADSTPNIQQALQQRILQQQQMKQQ	CREB-binding protein, partial	CREB-binding protein	Q92793
	KKDKKKEEKEDE	zinc finger CCCH domain-containing protein 15	Zinc finger CCCH domain-containing protein 15	Q8WU90
	KKDDKKK--ELQEL	zinc finger CCCH domain-containing protein 15	Zinc finger CCCH domain-containing protein 15	Q8WU90
	ATETQALAQR--TQQ	tektin-4 isoform 1	Tektin-4	Q8WW24
	KKDKKKEEKEDE	HSPC303, partial	Zinc finger CCCH domain-containing protein 15	Q8WU90
	KKEKKKKQEEEQ-----EKK	Rtf1, Paf1/RNA polymerase II complex component, homolog (S. cerevisiae)	RNA polymerase-associated protein RTF1 homolog	Q92541
	TMPATETKKVSHVADTKVNTKAQETEAAP	hepatocellular carcinoma associated protein	Melanoma-associated antigen D2	Q9UNF1
	NP (408-419): QQSMSSADSTQA
	QLSMSSADSADA	protein PRRC2B isoform 1	Protein PRRC2B	Q5JSZ5
	QSMVSSDST	inactive tyrosine-protein kinase PEAK1 isoform a	Inactive tyrosine-protein kinase PEAK1	Q9H792
	MSNADSSQ	STK40 protein	Serine/threonine-protein kinase 40	Q8N2I9
	SVSSADSTE	Lysozyme-like 1	Lysozyme-like protein 1	Q6UWQ5
	QSMSSTD	probable ATP-dependent RNA helicase DDX43	Probable ATP-dependent RNA helicase DDX43	Q9NXZ2
	QSMSSA	SWI/SNF-related matrix-associated actin-dependent regulator of chromatin subfamily E member 1-related	SWI/SNF-related matrix-associated actin-dependent regulator of chromatin subfamily E member 1-related	Q9P0W2
	SMSSAD	BAI1-associated protein 2, isoform CRA_b	Brain-specific angiogenesis inhibitor 1-associated protein 2	Q9UQB8
	MSSADS	high affinity choline transporter 1 isoform X1	High affinity choline transporter 1	Q9GZV3
	QSLASSNSAQA	neuronal migration protein doublecortin isoform a	Neuronal migration protein doublecortin	O43602
	MSSGADTTQ	zinc finger and BTB domain-containing protein 3	Zinc finger and BTB domain-containing protein 3	Q9H5J0
	QSMRSSDS	mucin-16 isoform X11	Mucin-16	Q8WXI7
	SVSSADSTE	Lysozyme-like 2	Lysozyme-like protein 2	Q7Z4W2
	QSVSSNTDADTTQ	histone-lysine N-methyltransferase KMT5B isoform 1	Histone-lysine N-methyltransferase KMT5B	Q4FZB7
	Orf3a (172-197): GDGTTSPISEHDYQIGGYTEKWESGV
	HDYQIGPYRKNLLCYDHRTDVWE	kelch-like protein 36 isoform 1	Kelch-like protein 36	Q8N4N3
	VSEHDY--GNYT	neurotrimin isoform 1 precursor	Neurotrimin	Q9P121
	ISEHEVEITGLTEK	coiled-coil domain-containing protein 158	Coiled-coil domain-containing protein 158	Q5M9N0
	HDYP------KWEGGV	phytanoyl-CoA 2-hydroxylase, isoform CRA_a	Phytanoyl-CoA dioxygenase, peroxisomal	O14832
	GESTTSPIS	Mucin-12	Mucin-12	Q9UKN1
	PISEHD	FAM46C	Terminal nucleotidyltransferase 5C	Q5VWP2
	SEMDNYEPGVYTEK	alpha-catenin M domain	Catenin alpha-1	P35221
	ISRLEHDKQI------WES	golgi antigen gcp372	Golgin subfamily B member 1	Q14789
	Orf3a (216-225): STQLSTDTGV
	TQLSTDT	septin-14	Septin-14	Q6ZU15
	SAQLSSDVGV	PUTATIVE PSEUDOGENE: RecName: Full=Putative BMP-2-inducible kinase-like protein	Putative BMP-2-inducible kinase-like protein	Q5H9B9
	SSQLSTNT	synaptotagmin-like protein 5 isoform 1	Synaptotagmin-like protein 5	Q8TDW5
	SSQNSTDTGI	tubby like protein 3	Tubby-related protein 3	O75386
	ELSTDTG	serine/threonine protein kinase kkialre-like 1	Cyclin-dependent kinase-like 1	Q00532
	MSTDTGV	HIG1 domain family member 1A, mitochondrial isoform a	HIG1 domain family member 1A, mitochondrial	Q9Y241
	LSTDTG	FAM160B1 protein	Protein FAM160B1	Q5W0V3
	SSQISTDT	E3 ubiquitin ligase RNF157 isoform 1	E3 ubiquitin ligase RNF157	Q96PX1
	STQLSAD	Neuregulin 1	Pro-neuregulin-1, membrane-bound isoform	Q02297
	LSTDTG	myogenic factor LIM3	Cysteine and glycine-rich protein 3	P50461
	TDLSTDT	delta-like protein 4 precursor	Delta-like protein 4	Q9NR61
	TRLSTETG	Ornithine carbamoyltransferase	Ornithine transcarbamylase, mitochondrial	P00480
	STQLSVD	type 2 inositol 1,4,5-trisphosphate receptor	Inositol 1,4,5-trisphosphate receptor type 2	Q14571
	STEVLSTDT	Transcription initiation factor TFIID subunit 1	Transcription initiation factor TFIID subunit 1	P21675
	Orf3a (238-272): DEPEEHVQIHTIDGSSGVVNPVMEPIYDEPTTTTS
	PEEHVQYVT--AGTGAVNVVM	solute carrier family 2, facilitated glucose transporter member 5 isoform 4	Solute carrier family 2, facilitated glucose transporter member 5	P22732
	PVMEPLINSEPST	TET1 protein, partial	Methylcytosine dioxygenase TET1	Q8NFU7
	MEPIYEE	putative C->U-editing enzyme APOBEC-4	Putative C->U-editing enzyme APOBEC-4	Q8WW27
	VVNSVMQPQRIFD	Leucine-rich repeats and guanylate kinase domain containing	Leucine-rich repeat and guanylate kinase domain-containing protein	Q96M69
	EEEEERVKQMHQIN-SSGV	centromere protein Q	Centromere protein Q	Q7L2Z9
	DPVLSEPVYDKKSTNTS	I-Rel	Transcription factor RelB	Q01201
	PV-EYQAPIYDEP	rho GTPase-activating protein 39 isoform X2	Rho GTPase-activating protein 39	Q9C0H5
	Orf3b (9-28): SCCFSERFQNHNPQKEMATS
	CFSERY------KEM	fibrous sheath-interacting protein 2	Fibrous sheath-interacting protein 2	Q5CZC0
	FS---HNHYPEKEM	Iodotyrosine deiodinase	Iodotyrosine deiodinase 1	Q6PHW0
	FQNHLDPQK	translation machinery-associated protein 16	Translation machinery-associated protein 16	Q96EY4
	CCYCEFF-GHNAEKEKA	protein FAM193B isoform 1	Protein FAM193B - Isoform 3	Q96PV7
	QKEMAT	Centriolin	Centriolin	Q7Z7A1
	SERFQN	reelin	Reelin	P78509
	CFSE--ENHEP	vacuolar protein sorting-associated protein 35	Vacuolar protein sorting-associated protein 35	Q96QK1
	SER----DSDKEMAT	myasthenia gravis autoantigen gravin, partial	A-kinase anchor protein 12	Q02952
	RFEEHKNEKDMA	NADH dehydrogenase [ubiquinone] 1 beta subcomplex subunit 9 isoform 1	NADH dehydrogenase [ubiquinone] 1 beta subcomplex subunit 9	Q9Y6M9
	NPSLQKEMA	divergent paired-related homeobox	Divergent paired-related homeobox	A6NFQ7
	FTNKNQQKEM	lymphatic endothelium-specific hyaluronan receptor LYVE-1	Lymphatic vessel endothelial hyaluronic acid receptor 1	Q9Y5Y7
	FQTHDPNK-MA	lost on transformation LOT1	Zinc finger protein PLAGL1	Q9UM63
	FSDSFQDAYIPHNP	centrosomal protein of 126 kDa isoform 2	Centrosomal protein of 126 kDa	Q9P2H0
	Orf7a (17-25): LYHYQECVR
	YHYQE	p400 SWI2/SNF2-related protein	E1A-binding protein p400	Q96L91
	HYEECV	bone morphogenetic protein receptor type-2 precursor	Bone morphogenetic protein receptor type-2	Q13873
	LYHYQ	voltage-dependent potassium channel Kv1.7	Potassium voltage-gated channel subfamily A member 7	Q96RP8
	YEECVR	tRNA methyltransferase 10 homolog B isoform X1	tRNA methyltransferase 10 homolog B	Q6PF06
	YQQCVR	low molecular weight phosphotyrosine protein phosphatase isoform b	Low molecular weight phosphotyrosine protein phosphatase	P24666
	LFQYQEGVR	Pre-mRNA cleavage complex 2 protein Pcf11	Pre-mRNA cleavage complex 2 protein Pcf11	O94913
	LYHY--CV	occludin isoform a	Occludin	Q16625
	LYYLLAKHYQDC	ADP-ribosylarginine hydrolase isoform 1	[Protein ADP-ribosylarginine] hydrolase	P54922
	YHLPYYEACVR	mucin 6	Mucin-6	Q6W4X9
	LYHYKE	TRAF2 and NCK-interacting protein kinase isoform 1	TRAF2 and NCK-interacting protein kinase	Q9UKE5
	YQACVR	Gem-interacting protein	GEM-interacting protein	Q9P107
	YQEFVR	Gem-interacting protein	GEM-interacting protein	Q9P107
	QECVR	zinc finger protein 473 isoform 1	Zinc finger protein 473	Q8WTR7
	Orf7a (33-51): EPCSSGTYEGNSPFHPLAD
	SGTYDGNFYGTPKPPAEPSPFQP	membrane-associated guanylate kinase-related MAGI-3	Membrane-associated guanylate kinase, WW and PDZ domain-containing protein 3	Q5TCQ9
	QPCSSQG--EGSSPLH	methyl-CpG-binding domain protein 3-like 2B	Methyl-CpG-binding domain protein 3-like 2	Q8NHZ7
	SGT---SSPFHP	migration and invasion-inhibitory protein	Migration and invasion-inhibitory protein	Q5JXC2
	TYDGNSP	liver-specific organic anion transporter LST-3, partial	Putative solute carrier organic anion transporter family member 1B7	G3V0H7
	NSPFHVLA	filamin 2	Filamin-C	Q14315
	ESCAPG-YEGN-PIQP	heparan sulfate proteoglycan	Basement membrane-specific heparan sulfate proteoglycan core protein	P98160
	SSGTLE	heparan sulfate proteoglycan	Basement membrane-specific heparan sulfate proteoglycan core protein	P98160
	YENNSPF	RPN1	Dolichyl-diphosphooligosaccharide--protein glycosyltransferase subunit 1	P04843
	Orf7a (71-96): VKHVYQLRARSVSPKLFIRQEEVQEL
	PEMFIKKEELQEL	DAZ interacting protein 1, isoform CRA_a	Zinc finger protein DZIP1	Q86YF9
	RLRSLSPK--IMQEAFLVQE	TBC1 domain family, member 10A	TBC1 domain family member 10A	Q9BXI6
	QLKA--------IHQEEVKEL	GRIP and coiled-coil domain containing 2	GRIP and coiled-coil domain-containing protein 2	Q8IWJ2
	KLLSQQELVPEL	GRIP and coiled-coil domain containing 2	GRIP and coiled-coil domain-containing protein 2	Q8IWJ2
	ISP---VRQEEVQ	lactase phlorizinhydrolase	Lactase-phlorizin hydrolase	P09848
	HMYQLH------KAFARAELERTYQEIQEL	Chondroitin polymerizing factor	Chondroitin sulfate synthase 2	Q8IZ52
	LFVVITSQEEVQE	very-long-chain (3R)-3-hydroxyacyl-CoA dehydratase 4 isoform 1	Very-long-chain (3R)-3-hydroxyacyl-CoA dehydratase 4	Q5VWC8
	RAHSVDPRDAWMLFVRQ	very-long-chain (3R)-3-hydroxyacyl-CoA dehydratase 4 isoform 1	Very-long-chain (3R)-3-hydroxyacyl-CoA dehydratase 4	Q5VWC8
	RAHSVDPRDAWMLFVRQ	erythroferrone precursor	Erythroferrone	Q4G0M1
	KL-IRKLQEEHQEL	patched domain-containing protein 4 isoform 1	Patched domain-containing protein 4	Q6ZW05
	QEEIQEL	HSPC123	FGFR1 oncogene partner 2	Q9NVK5
	SVSPK----QELCAWDVQE	FBXW12 protein	F-box/WD repeat-containing protein 12	Q6X9E4
	LRVRKVS	FBXW12 protein	F-box/WD repeat-containing protein 12	Q6X9E4
	ARKVSCKLSLRQPGEVNEDISQEL	ankyrin repeat and protein kinase domain-containing protein 1	Ankyrin repeat and protein kinase domain-containing protein 1	Q8NFD2
	IRQQEVEQL	myosin, light polypeptide kinase, isoform CRA_c	Myosin light chain kinase, smooth muscle	Q15746
	QLRAR--------RQE--QE	pre-mRNA-splicing factor ATP-dependent RNA helicase PRP16	Pre-mRNA-splicing factor ATP-dependent RNA helicase PRP16	Q92620
	FVRQVHDEEVAEL	alpha-internexin	Alpha-internexin	Q16352
	Orf8 (23-35): QSCTQHQPYVVDDPCPIHFYSKW
	SCTQHQRLHTGQRPY	kruppel-like zinc finger factor X6, partial	Zinc finger protein 28 homolog	Q8NHY6
	CPVHFY--W	39S ribosomal protein S30, mitochondrial	39S ribosomal protein S30, mitochondrial	Q9NP92
	SCVQHQPHV	EF-hand calcium-binding domain-containing protein 12	EF-hand calcium-binding domain-containing protein 12	Q6NXP0
	CTQHRPY	RING finger protein unkempt homolog isoform X1	RING finger protein unkempt homolog	Q9C0B0
	IVKNPCNFPIEFYS	hydrocephalus-inducing protein homolog isoform a	Hydrocephalus-inducing protein homolog	Q4G0P3
	QPYVVD	retroelement silencing factor 1	Retroelement silencing factor 1	Q9HCM1
	VVGNPCPI	28S ribosomal protein S18b, mitochondrial	28S ribosomal protein S18b, mitochondrial	Q9Y676
	HQPYVEND	cyclin-dependent kinase 2 interacting protein	Cyclin-dependent kinase 2-interacting protein	Q9BW66
	QHGPYIRDDP	radial spoke head protein 6 homolog A	Radial spoke head protein 6 homolog A	Q9H0K4
	QPYIIDD	cadherin 20	Cadherin-20	Q9HBT6
	SC---QPYVV	Solution structure of MLL4 PHD6 domain in complex with histone H4K16ac peptide	Histone-lysine N-methyltransferase 2D	O14686
	YPVDDGCRIH	tubulin folding cofactor B	Tubulin-folding cofactor B	Q99426
	CTQKQPIYIV	proto-oncogene c-fes variant 1	Tyrosine-protein kinase Fes/Fps	P07332
	Orf8 (48-56): RVGARKSAP
	RVGVRKSA	Ankyrin repeat and sterile alpha motif domain containing 1A	Ankyrin repeat and SAM domain-containing protein 1A	Q92625
	RVGGALARKSA	laminin alpha 4 chain	Laminin subunit alpha-4	Q16363
	RPGARKSA	Zinc finger protein 707	Zinc finger protein 707	Q96C28
	RVGTRKS	hydroxymethylbilane synthase	Porphobilinogen deaminase	P08397
	ARKSAP	histone H3.1	Histone H3.1	P68431
	ARKSAP	histone HIST2H3PS2	Histone HIST2H3PS2	Q5TEC6
	Orf8 (63-78): DEAGSKSPIQYIDIGN
	GSKNPQKYSDKELQYIDAISN	BAIAP2 protein	Brain-specific angiogenesis inhibitor 1-associated protein 2	Q9UQB8
	SPIQYI	L-protein KIAA1549:BRAF 15_9	UPF0606 protein KIAA1549	Q9HCM3
	KSPIRYI	acylamino acid-releasing enzyme	Acylamino-acid-releasing enzyme	P13798
	IQYINI	TMEM39A protein	Transmembrane protein 39A	Q9NV64
	SKLPIPYITINN	pregnancy-specific beta-1-glycoprotein 9 isoform 2 precursor	Pregnancy-specific beta-1-glycoprotein 9	Q00887
	IEYIDI	Chain A, InaD-like protein	InaD-like protein	Q8NI35
	SKSPIQ	hydroxylysine kinase isoform 1	Hydroxylysine kinase	A2RU49
	SKSPIRY	DLEC1 protein, partial	Deleted in lung and esophageal cancer protein 1	Q9Y238
	AGSSSPSQ	DLEC1 protein, partial	Deleted in lung and esophageal cancer protein 1	Q9Y238

## Sheet: S.Table 8
Supplementary Table 8 (S.Table 8). Association of proteins with diseases and system functions
SARS-CoV-2	Human Protein	Associated disease
Respiratory System
SP 675-687	Hermansky-Pudlak syndrome 1 protein	Hermansky-Pudlak Syndrome
SP 249-261	ELAV-like protein 1	Association with COPD
SP 805-816	Cilia- and flagella-associated protein 221	Primary Ciliary Dyskinesia
NP 115-127	C-C motif chemokine 22 (CCL22)	Eosinophilic Pneumonia
NP 339-347	Lipopolysaccharide-responsive and beige-like anchor protein	When deficient, pulmonary manifestations are common
Orf3a 238-272	Methylcytosine dioxygenase TET1	Inhibits allergic airway inflammation
Orf7a 17-25	Bone morphogenetic protein receptor type-2	Primary Pulmonary Hyper Tension and Pulmonary Venooccluve Disease
Orf7a 71-96	Myosin light chain kinase, smooth muscle	Overexpression contributes to airway hyper-responsiveness. May contribute to acute lung injury
Orf8 23-35	Hydrocephalus-inducing protein homolog	Priamry Cilary Dyskinesia and Kartagner's syndrome
Orf8 63-78	InaD-like protein	Spontaneous tension pneumothorax
Orf8 63-78	Hydroxylysine kinase	Susceptibility loci in COPD
Cardiac System
SP 597-606	Ankyrin-2	Long QT Syndrome 4
SP 675-687	Pleckstrin homology domain-containing family A member 7	Association with blood pressure and hypertension
SP 1256-1265	Ceramide synthase 6	Coronary heart disease
NP 115-127	Transcription factor SOX-17	Variants associated with pulmonary arterial hypertension
NP 361-390	Mediator of RNA polymerase II transcription subunit 19	Cardivasular diseases
NP 361-390	Kalirin	Coronary heart disease
Of3a 216-225	HIG1 domain family member 1A, mitochondrial	atherosclerosis
Orf3a 216-225	Pro-neuregulin-1, membrane-bound isoform	atherosclerosis
Orf3a 216-225	Cysteine and glycine-rich protein 3	Familial Hypertrophic Cardiomyopathy, Dilated Cardiomyopathy
Orf7a 17-25	Potassium voltage-gated channel subfamily A member 7	Progressive Familial Heart Block
Orf7a 17-25	Low molecular weight phosphotyrosine protein phosphatase	Associated with cardiovascular diseases in autoimmunity
Orf7a 33-51	Filamin-C	Familial hypertrophic cardiomyopahy and familial restructive cardiomyopathy.
Orf7a 71-96	Very-long-chain (3R)-3-hydroxyacyl-CoA dehydratase 4	Potential risk for atherosclerosis
Orf7a 71-96	Myosin light chain kinase, smooth muscle	Familiar thoracic aortic aneurysm
Orf8 48-56	Ankyrin repeat and SAM domain-containing protein 1A	Associated with coronary heart disease and Secondary Hyperetnsion
Orf8 48-56	Laminin subunit alpha-4	Dilated cardiomyopathy & Familial isolated dilated cardiomyopahy
Gastrointestinal Tract
SP 675-687	PDZ domain-containing protein 2	Motility Related Diarrhea
NP 361-390	Serine/threonine-protein phosphatase 1 regulatory subunit 10	Hereditary Folate Malabsorption
Orf7a 71-96	Myosin light chain kinase, smooth muscle	Megacystis microcolon intestinal hypoperistalsis syndrome
Orf7a 71-96	Lactase-phlorizin hydrolase	Lactose deficiency/Lacose Intolerance
Nervous System
SP 597-606	Dual specificity tyrosine-phosphorylation-regulated kinase 1A	Mental retardation, autosomal dominant 7
SP 597-606	Ankyrin-2	Epilepsy
SP 597-606	Zinc finger protein 142	NEDISHM
SP 675-687	Serine/arginine repetitive matrix protein 2	Parkinson's Disease
SP 805-816	Fer-1-like protein 6	Associated with Cerebellar Ataxia Type 43
SP 805-816	Zinc finger protein 592	Spinocerebellar Ataxia Autosomal Recessive 5 and Galloway-Mowat Syndrome 1
SP 805-816	Circadian locomoter output cycles protein kaput	Delayed sleep phase disorder and Major Depressive Disorder
SP 1256-1265	E3 ubiquitin-protein ligase UBR4	Cerebellar Ataxia Type 48
SP 1256-1265	Unconventional myosin-XVI	Schizophrenia
SP 1256-1265	Ceramide synthase 6	Alzheimer's Disease and Hereditary Sensory and Autnomic Neropathy
SP 1256-1265	AF4/FMR2 family member 2	X-linked Mental Retardation and Fragile X Syndrome
SP 1256-1265	Doublecortin domain-containing protein 1	WAGR syndrome
M (206-215)	Phospholipid transfer protein C2CD2L	Cerebellar Ataxia, Cayman Type
M (206-215)	Vacuolar protein sorting-associated protein 13A - Isoform 2	Choreoacanthyocysois
M (206-215)	Transcriptional regulator ATRX	Alpha-thalassemia mentral retardation syndrome. Mental retardation-hypotonic facies syndrome
NP 58-85	Ubiquilin-2	Amyotrophic lateral sclerosis 15
NP 58-85	Twinfilin-1	Progressive Myoclonus Epilepsy 1B
NP 115-127	KICSTOR complex protein kaptin	Metal retardation, autosoem recessive 41
NP 115-127	Zinc finger protein 746	Could contribute to Parkinson Disease
NP 115-127	Protein quaking	Schizophrenia
NP 115-127	Activating molecule in BECN1-regulated autophagy protein 1	Among related pathways spinocerebellar ataxia
NP 115-127	Protein downstream neighbor of Son	Microcephaly micromelia syndrome and Microcephaly short stature and limb abnormalities
NP 338-347	E3 SUMO-protein ligase RanBP2	Familial Acute Necrotixing Encephalopahy
NP 338-347	RANBP2-like and GRIP domain-containing protein 1	Myoclonic Cerebellar Dyssynergia Disease epilepsy congnitve impairment
NP 338-347	WASH complex subunit 4	Metanal retardation, autosomal recessive 43
NP 361-390	YY1-associated factor 2	Progressive Myoclonus Epilepsy 1B
NP 361-390	Tektin-4	Myoclonic juvenile epilepsy
NP 408-419	Protein PRRC2B	Spinocerebellar ataxia, (autosomal recessive) and Spinocerebellar Ataxia 36
NP 408-419	High affinity choline transporter 1	Neuronopathy distal herditary motor, Type Viia
NP 408-419	Neuronal migration protein doublecortin	X linked Lissencephaly
NP 408-416	Histone-lysine N-methyltransferase KMT5B	Autosomal dominant mantal retardation
Orf3a 172-197	Phytanoyl-CoA dioxygenase, peroxisomal	Refsum Disease and Cerebellar Ataxia
Orf3a 172-197	Golgin subfamily B member 1	Hereditary Sensory and Autonomic Neuropathy
Orf3a 216-225	Transcription initiation factor TFIID subunit 1	Mental retardation, Xlinked syndromic 33
Orf3a 216-225	Pro-neuregulin-1, membrane-bound isoform	Schizophrenia
Orf3a 216-225	E3 ubiquitin ligase RNF157	Role in neuron survival
Orf3a 238-272	Rho GTPase-activating protein 39	Charcot-Marie Tooth Disease
Orf3a238-272	Methylcytosine dioxygenase TET1	Miles-Carpenter Syndrome and Rett Syndrome
Orf3b	Reelin	Familial temporal epilepsy, Lissencephaly 2. Potentially involved in schizophrenia and major depression
Orf3b	Vacuolar protein sorting-associated protein 35	Parkinson Disease
Orf7a 17-25	E1A-binding protein p400	Implicated in Schizophrenia and Familial temporal epilepsy
Orf7a 17-25	Pre-mRNA cleavage complex 2 protein Pcf11	Juvenil amyotrpophic lateral sclerosis- progressive nervous system disease
Orf7a 17-25	Occludin	Pseudo TORCH syndrome
Orf7a 17-25	TRAF2 and NCK-interacting protein kinase	Mental Retardation, Autosomal Recessive 54
Orf7a 17-25	Potassium voltage-gated channel subfamily A member 7	Photo sensitive epilepsy
Orf7a 71-96	Very-long-chain (3R)-3-hydroxyacyl-CoA dehydratase 4	Spinocerebellar Ataxia 34
Orf7a 71-96	Ankyrin repeat and protein kinase domain-containing protein 1	Associated with schizophrenia
Orf8 23-35	Histone-lysine N-methyltransferase 2D	Kabuki syndrome - congenical mental retardation syndrome
Orf8 23-35	39S ribosomal protein S30, mitochondrial	Early Infantile epiletic encepahlopathy
Orf8 23-35	Tubulin-folding cofactor B	Neuronopathy, Distal Hereditary Motor & Hypoparathyroidism-retardation-dysmophism syndrome
Orf8 48-56	Ankyrin repeat and SAM domain-containing protein 1A	Auotopagnosia
Excretory System
NP115-127	Protein furry homolog-like	Deficiency associated with defective development and function (mice)
NP115-127	Transcription factor SOX-17	Vesicoureteral Reflux 3
NP 361-390	Serine/threonine-protein phosphatase 1 regulatory subunit 10	Adrenal gland pheochromocytoma
NP 361-390	Electrogenic sodium bicarbonate cotransporter 1	Renal tubular acidosis
Orf3a 216-225	Ornithine transcarbamylase, mitochondrial	Deficiency associated with a X-linked disorder, affecting the urea cycle
Orf3a 216-225	Tubby-related protein 3	Cystic Renal Dysplasia
Orf8 48-56	Histone HIST2H3PS2	Hyperoxaluria, Primary, Type I
Orf8 63-78	Acylamino-acid-releasing enzyme	Kidney Cortex Necrosis
Facial Region
SP 249-261	ELAV-like protein 1	Retinitis Pigmentosa 49
SP 675-687	Serine/arginine-rich splicing factor 7	Cataract 43
SP 597-606	Dual specificity tyrosine-phosphorylation-regulated kinase 1A	Enophthalmos
SP 805-816	tRNA wybutosine-synthesizing protein 2 homolog	Noma
NP 115-127	Protein furry homolog-like	Retinitis Pigmentosia
NP 232-260	FERM, ARHGEF and pleckstrin domain-containing protein 1	Congenital Nystagmus 3 and 7
NP 273-287	Grifin	Cataract 48
NP 408-419	Inactive tyrosine-protein kinase PEAK1	Retinitis Pigmentosa 18
NP 408-419	Lysozyme-like protein 2	Dental Caries
Orf3a 172-197	Phytanoyl-CoA dioxygenase, peroxisomal	Retinitis Pigmentosa
Orf3a 172-197	Catenin alpha-1	Macular dystrophy, patterned 2
Orf7a 71-96	pre-mRNA-splicing factor ATP-dependent RNA helicase PRP16	Retinitis Pigmentosa 84
Orf8 63-78	UPF0606 protein KIAA1549	Retinitis Pigmentosa 86
Orf8 63-78	InaD-like protein	Retinitis Pigmentosa 12
Skin
NP 115-127	C-C motif chemokine 22 (CCL22)	Dermatitis
NP 408-419	Serine/threonine-protein kinase 40	Hypomelanosis of Ito
Muscle/Bone Related
SP 805-816	Fer-1-like protein 6	Miyoshi Muscular Dystrophy
SP 805-816	Phosphatidylinositol 4-phosphate 3-kinase C2 domain-containing subunit beta	Centronucleuar myopathy
SP 805-816	Structural maintenance of chromosomes flexible hinge domain-containing protein 1	facioscapulohumeral muscular dystrophy
SP 1256-1265	Bone morphogenetic protein 1	Osteogenesis Imperfecta
SP 1256-1265	Bromodomain adjacent to zinc finger domain protein 2A	Inflammatory Spondylopathy and Short-Rib Thoracic Dysplasia 2, with or without Polydactyly
NP 273-287	Neutral alpha-glucosidase C	Muscular Dystrophy, Autosomal Recessive
NP 273-287	Collagen alpha-3(VI) chain	Ullrich congenical muscular dystrophy
NP 361-390	Zinc finger RNA-binding protein	Autosomal recessive spastic paraplegia
NP 361-390	Thyroid transcription factor 1-associated protein 26	Otosclerosis
Orf3a 216-225	Transcription initiation factor TFIID subunit 1	Monomelic Amyotrophy
Orf3b	Centrosomal protein of 126 kDa	Monomelic Amyotrophy
Orf7a 33-51	Methyl-CpG-binding domain protein 3-like 2	Faccioscapulohumeral muscular dystrophy
Orf7a 33-51	Filamin-C	Myofibrillar myopathy 5
Orf8 23-35	Radial spoke head protein 6 homolog A	Myotonic Dystrophy 1 and Rigid Spine Muscular Dystrophy 1
Thyroid
Orf3b	Iodotyrosine deiodinase 1	Hypothyroidism
Orf7a 33-51	Membrane-associated guanylate kinase, WW and PDZ domain-containing protein 3	Associated with an increased risk for both Hypo- and Hyper-thyroidism
Mitochondrial and Metabolic Diseases
NP 115-127	Zinc finger protein 746	Mitochondrial Complex IV Deficiency
NP 232-260	R-spondin-1	Insulin Resistance and Obesity
NP 338-347	RANBP2-like and GRIP domain-containing protein 2	Carnitine-Acylcarnitine Translocase Deficiency
Orf3b	NADH dehydrogenase [ubiquinone] 1 beta subcomplex subunit 9	Mitochondrial Complex I Deficiency, Nuclear Type 1 and 24
Orf7a 17-25	tRNA methyltransferase 10 homolog B	Combined Oxidative Phosphorylation Deficiency
Orf7a 17-25	[Protein ADP-ribosylarginine] hydrolase	Tyrosinemia
Orf8 48-56	Porphobilinogen deaminase	Deficiency results in Acute Intermitten Porphyria, a metabolic disorder
Orf8 48-56	Histone HIST2H3PS2	Carbohydrate Metabolic Disorder
Orf8 63-78	Hydroxylysine kinase	Histidinemia and Histidine Metabolism Disease
Immune System Association
SP 675-687	TANK-binding kinase 1-binding protein 1	Has a role in antiviral innate immunity
SP1256-1265	Ceramide synthase 6	Ceramides formed by this protein play a role in the inflammatory response
NP 115-127	Activating molecule in BECN1-regulated autophagy protein 1	Controls regulatory T cell differentiation
NP 232-260	Protein HEATR9	Impacts cytokine production in response to infections
NP 232-260	R-spondin-1	Negatively regulates the TGFβ pathway
Orf3a 216-225	Delta-like protein 4	Has a role in T cell differentiaion
Orf3a 216-225	Pro-neuregulin-1, membrane-bound isoform	Elicits a regulatory immune responses following traumatic spinal cord injury
Orf3a 238-272	Methylcytosine dioxygenase TET1	Transcriptional activator of TNFα in macrophages
Orf3a 238-272	Putative C->U-editing enzyme APOBEC-4	Immunodeficiency with hyper-IgM, type 2
Orf3a 238-272	Transcription factor RelB	Immunodeficiency 53
Orf7a 71-96	GRIP and coiled-coil domain-containing protein 2	Griscelli Syndrome resulting in immunodeficiency
Orf8 23-35	Histone-lysine N-methyltransferase 2D	Associated with complement component C1s deficiency
Orf8 63-78	Brain-specific angiogenesis inhibitor 1-associated protein 2	Wiskott-Aldrich Syndrome (thrombocytopenia, immune deficiency)
Cancer Associated
SP 249-261	ELAV-like protein 1	Periampullary Adenocarcinoma
SP 675-687	Coiled-coil domain-containing protein 137	Hepatocellular carcinoma
SP 675-687	Thyroid hormone receptor-associated protein 3	Telangiectatic Osteogenic Sarcoma
SP 1256-1265	E3 ubiquitin-protein ligase UBR4	Retinoblastoma
SP 1256-1265	Doublecortin domain-containing protein 1	Wilms Tumor, Aniridia, Genitourinary Anomalies, And Mental Retardation Syndrome.
NP 58-85	Histone-lysine N-methyltransferase 2A	Acute Myelod Leukaemia
NP 58-85	Twinfilin-1	Brain stem astrocytic neoplasm
NP 115-127	Protein quaking	Angiocentric Glioma
NP 115-127	Protein PRRC2A	Benign Fibrous Mesothelioma
NP 115-127	Activating molecule in BECN1-regulated autophagy protein 1	Gastric Tubular Adenocarcinoma
NP 232-269	Retinoblastoma-like protein 2	Retinoblastoma
NP 338-347	E3 SUMO-protein ligase RanBP2	Inflammatory Myofibroblastic Tumour
NP 338-347	RanBP2-like and GRIP domain-containing protein 4	Ovarian Serous Cystadenomacarincoma
NP 361-390	Melanoma-associated antigen D2	Melanoma and Hepatocellular Carcinoma
NP 361-390	Mediator of RNA polymerase II transcription subunit 19	Lung Cancer
NP 408-419	Mucin-16	Ovarian cyst and Clear Cell adenocarcinoma
Orf3a 172-197	Mucin-12	Colorectal Cancer
Orf3a 172-197	Terminal nucleotidyltransferase 5C	Smolering Myeloma. Down regulated in opancreated ductal adenocarcinoma
Orf3a 216-225	Pro-neuregulin-1, membrane-bound isoform	Lung Cancer
Orf3a 238-272	Methylcytosine dioxygenase TET1	Glioblastoma. Acute leukemias.
Orf3b	Protein FAM193B - Isoform 3	Rhabdomyosarcome - cancer of soft tissue (rare)
Orf3b	Centriolin	Myeloproliferative syndrome which can lead to AML
Orf3b	Divergent paired-related homeobox	Non gestational choriocarcinoma.
Orf7a 17-25	E1A-binding protein p400	Ossifying Fibromyxoid Tumour
Orf7a 17-25	[Protein ADP-ribosylarginine] hydrolase	Mutations associated with cancer
Orf7a 17-25	Mucin-6	Pancreatic Ductal Carcinoma
Orf7a 17-25	Zinc finger protein 473	Cervical Adenosequmouse Carinoma
Orf7a 33-51	Migration and invasion-inhibitory protein	Glioma
Orf7a 33-51	Dolichyl-diphosphooligosaccharide-protein glycosyltransferase subunit 1	Acute Myelod Leukaemia
Orf7a 71-96	GRIP and coiled-coil domain-containing protein 2	Bladder Squamous Cell Carcinoa
Orf7a 71-96	Chondroitin sulfate synthase 2	Breast Pericanalicular Fibroadenoma
Orf7a 71-96	FGFR1 oncogene partner 2	Lumphoblastic lymphoma
Orf7a 71-96	Alpha-internexin	Gastroenteropancreatic Neuroendocrine Neoplasm and Medulloepithlioma
Orf8 23-35	39S ribosomal protein S30, mitochondrial	Breast cancer
Orf8 23-35	RING finger protein unkempt homolog	Thalamic Neoplasm
Orf8 23-35	Tyrosine-protein kinase Fes/Fps	Sarcoma
Orf8 63-78	UPF0606 protein KIAA1549	Pilomyxoid astrocytome
Orf8 63-78	Transmembrane protein 39A	Benign breast phyllodes tumour
Orf8 63-78	Deleted in lung and esophageal cancer protein 1	Esophageal Cancer and Squamouse Cell Carcinoma.

## Sheet: S.Table 9
Supplementary Table 9 (S.Table 9). Identification of proteins associated with multiple organ systems
Protein (UniProt name)	Respiratory System	Cardiac System	Gastrointestinal Tract	Nervous System	Excretory System	Facial Region	Skin	Bone/Muscle Related	Thyroid	Mitochondrial & Metabolic Disease	Immune System Association	Cancer
Hermansky-Pudlak syndrome 1 protein
ELAV-like protein 1
Cilia- and flagella-associated protein 221
C-C motif chemokine 22 (CCL22)
Lipopolysaccharide-responsive and beige-like anchor protein
Methylcytosine dioxygenase TET1
Bone morphogenetic protein receptor type-2
Myosin light chain kinase, smooth muscle
Hydrocephalus-inducing protein homolog
InaD-like protein
Hydroxylysine kinase
Ankyrin-2
Pleckstrin homology domain-containing family A member 7
Ceramide synthase 6
Transcription factor SOX-17
Mediator of RNA polymerase II transcription subunit 19
Kalirin
HIG1 domain family member 1A, mitochondrial
Pro-neuregulin-1, membrane-bound isoform
Cysteine and glycine-rich protein 3
Potassium voltage-gated channel subfamily A member 7
Low molecular weight phosphotyrosine protein phosphatase
Filamin-C
Very-long-chain (3R)-3-hydroxyacyl-CoA dehydratase 4
Ankyrin repeat and SAM domain-containing protein 1A
Laminin subunit alpha-4
PDZ domain-containing protein 2
Serine/threonine-protein phosphatase 1 regulatory subunit 10
Lactase-phlorizin hydrolase
Dual specificity tyrosine-phosphorylation-regulated kinase 1A
Zinc finger protein 142
Serine/arginine repetitive matrix protein 2
Fer-1-like protein 6
Zinc finger protein 592
Circadian locomoter output cycles protein kaput
E3 ubiquitin-protein ligase UBR4
Unconventional myosin-XVI
AF4/FMR2 family member 2
Doublecortin domain-containing protein 1
Phospholipid transfer protein C2CD2L
Vacuolar protein sorting-associated protein 13A - Isoform 2
Transcriptional regulator ATRX
Ubiquilin-2
Twinfilin-1
KICSTOR complex protein kaptin
Zinc finger protein 746
Protein quaking
Activating molecule in BECN1-regulated autophagy protein 1
Protein downstream neighbor of Son
E3 SUMO-protein ligase RanBP2
RANBP2-like and GRIP domain-containing protein 1
WASH complex subunit 4
YY1-associated factor 2
Tektin-4
Protein PRRC2B
High affinity choline transporter 1
Neuronal migration protein doublecortin
Histone-lysine N-methyltransferase KMT5B
Phytanoyl-CoA dioxygenase, peroxisomal
Golgin subfamily B member 1
Transcription initiation factor TFIID subunit 1
E3 ubiquitin ligase RNF157
Rho GTPase-activating protein 39
Methylcytosine dioxygenase TET1
Reelin
Vacuolar protein sorting-associated protein 35
E1A-binding protein p400
Pre-mRNA cleavage complex 2 protein Pcf11
Occludin
TRAF2 and NCK-interacting protein kinase
Ankyrin repeat and protein kinase domain-containing protein 1
Histone-lysine N-methyltransferase 2D
39S ribosomal protein S30, mitochondrial
Tubulin-folding cofactor B
Ankyrin repeat and SAM domain-containing protein 1A
Protein furry homolog-like
Electrogenic sodium bicarbonate cotransporter 1
Ornithine transcarbamylase, mitochondrial
Tubby-related protein 3
Histone HIST2H3PS2
Acylamino-acid-releasing enzyme
Serine/arginine-rich splicing factor 7
tRNA wybutosine-synthesizing protein 2 homolog
FERM, ARHGEF and pleckstrin domain-containing protein 1
Grifin
Inactive tyrosine-protein kinase PEAK1
Lysozyme-like protein 2
Catenin alpha-1
pre-mRNA-splicing factor ATP-dependent RNA helicase PRP16
UPF0606 protein KIAA1549
Serine/threonine-protein kinase 40
Phosphatidylinositol 4-phosphate 3-kinase C2 domain-containing subunit beta
Structural maintenance of chromosomes flexible hinge domain-containing protein 1
Bone morphogenetic protein 1
Bromodomain adjacent to zinc finger domain protein 2A
Neutral alpha-glucosidase C
Collagen alpha-3(VI) chain
Zinc finger RNA-binding protein
Thyroid transcription factor 1-associated protein 26
Centrosomal protein of 126 kDa
Methyl-CpG-binding domain protein 3-like 2
Radial spoke head protein 6 homolog A
Iodotyrosine deiodinase 1
Membrane-associated guanylate kinase, WW and PDZ domain-containing protein 3
R-spondin-1
RANBP2-like and GRIP domain-containing protein 2
NADH dehydrogenase [ubiquinone] 1 beta subcomplex subunit 9
tRNA methyltransferase 10 homolog B
[Protein ADP-ribosylarginine] hydrolase
Porphobilinogen deaminase
TANK-binding kinase 1-binding protein 1
Protein HEATR9
Delta-like protein 4
Putative C->U-editing enzyme APOBEC-4
Transcription factor RelB
GRIP and coiled-coil domain-containing protein 2
Histone-lysine N-methyltransferase 2D
Brain-specific angiogenesis inhibitor 1-associated protein 2
Coiled-coil domain-containing protein 137
Thyroid hormone receptor-associated protein 3
Doublecortin domain-containing protein 1
Histone-lysine N-methyltransferase 2A
Protein PRRC2A
Retinoblastoma-like protein 2
RanBP2-like and GRIP domain-containing protein 4
Melanoma-associated antigen D2
Mediator of RNA polymerase II transcription subunit 19
Mucin-16
Mucin-12
Terminal nucleotidyltransferase 5C
Protein FAM193B - Isoform 3
Centriolin
Divergent paired-related homeobox
Mucin-6
Zinc finger protein 473
Migration and invasion-inhibitory protein
Dolichyl-diphosphooligosaccharide-protein glycosyltransferase subunit 1
Chondroitin sulfate synthase 2
FGFR1 oncogene partner 2
Alpha-internexin
RING finger protein unkempt homolog
Tyrosine-protein kinase Fes/Fps
Transmembrane protein 39A
Deleted in lung and esophageal cancer protein 1

## Sheet: S.Table 10
Supplementary Table 10 (S.Table 10). Association of proteins with autoimmune diseases (both human and animal models)
SARS-CoV-2	Human Protein	Association with Autoimmunity
SP 249-261	Transmembrane protein KIAA1109	Gene a part of a region associated with Celiac Disease, Ulcerative Colitis, and others.
SP 597-606	Dual specificity tyrosine-phosphorylation-regulated kinase 1A	Suggested as a therapeutic target in T1D and other inflammatory diseases
SP 675-687	Serine/arginine repetitive matrix protein 2	Mutation associated with SLE
SP 675-687	Serine/arginine-rich splicing factor 7	Antigen target of Aab in MS
SP 805-816	Zinc finger protein 592	Gene variant association with neurosarcoidosis
SP 805-816	Phosphatidylinositol 4-phosphate 3-kinase C2 domain-containing subunit beta	SNP associated with T1D
SP 804-816	Circadian locomoter output cycles protein kaput	Variants in CLOCK gene associated with TID
SP 1256-1265	Mitogen-activated protein kinase kinase kinase kinase 3	Overexpression contributes to increased disease scores in models EAE and CIA. Found overexpressed in T-cells in SLE, RA and AOSD
SP 1256-1265	Doublecortin domain-containing protein 1	Gene expression increased in MS remyelinating lesions
SP 1256-1265	Ceramide synthase 6	Colitis
NP 58-85	RAC-gamma serine/threonine-protein kinase	Knockout in EAE model increases disease severity
NP115-127	C-C motif chemokine 22 (CCL22)	SNP gene loci associated with SLE. Increased expression correlates with EAE severity and levels found to be increased in MS and RA
NP 115-127	Protein quaking	In mice, reduced transcription of QKI results in demyelination. RNA and protein expression of a QKI variant decreased in MS
NP 115-127	Protein PRRC2A	Gene variants associated with MS and neuromyelitis optica spectrum disorder.
NP 115-127	Activating molecule in BECN1-regulated autophagy protein 1	Insufficiency in EAE results in greater severity.
NP 273-287	Leukocyte tyrosine kinase receptor	Gene polymorphism has a higher frequency in SLE patients than healthy controls
NP 338-347	Lipopolysaccharide-responsive and beige-like anchor protein	Reported association with immunodeficiency, presenting with autoimmunity (e.g IBD and autoimmune lymphoproliferative syndrome)
NP 361-390	[F-actin]-monooxygenase MICAL3	Gene SNP associated with lupus anticoagulant
NP 361-390	Calcium-binding and coiled-coil domain-containing protein 2	Missense SNP associated with Crohn’s Disease
NP 361-390	Guanylate-binding protein 5	Highly expressed gene in human RA synovial tissue
NP 361-390	RNA polymerase-associated protein RTF1 homolog	Antibody target in systemic vasculitides and SLE
NP 408-419	Mucin-16	Elevated levels can be found in SLE patients, which can increase serositis and lung involvement
Orf3a 172-197	Mucin-12	Diminished gene expression in IBD
Orf3a 172-197	Catenin alpha-1	Upregulated gene expression is SS animal model
Orf3a 172-197	Golgin subfamily B member 1	Identified as antibody antigen in RA, SLE and SS
Orf3a 216-225	Tubby-related protein 3	Increased IgM and IgG antibodies in SLE
Orf3a 216-225	Pro-neuregulin-1, membrane-bound isoform	Inhibiting in EAE delays onset. Mutation increases antibody levels to multiple autoimmune associated markers
Orf3a 216-225	Cysteine and glycine-rich protein 3	Gene upregulated in diabetes model
Orf3a 216-225	Delta-like protein 4	Blocking in T1D model and EAE alleviates disease/severity
Orf3a 238-272	Methylcytosine dioxygenase TET1	Deficient mice develop inflammation in multiple organisms and autoantibodies (dsDNA, ANA)
Orf3a 238-272	Centromere protein Q	Antigen target is systemic sclerosis and SLE
Orf3a 238-272	Transcription factor RelB	Associated with RA. Deficient mice have mulit-organ autoimmune disease. Important in immune tolerance
Orf3b	A-kinase anchor protein 12	Antigen target in myasthenia gravis
Orf3b	Zinc finger protein PLAGL1	Imprinted gene loci association with transient neonatal diabetes. Models show increased expression associated with insulin resistance
Orf7a 17-25	Low molecular weight phosphotyrosine protein phosphatase	Gene SNP associated with SLE
Orf7a 17-25	Occludin	Phosphorylation associated with inflammation in EAE, where dephosphorylation is associated with onset
Orf7a 17-25	Mucin-6	Gene mutation and decreased levels (in plasma) in immune thromboytopenia
Orf7a 17-25	TRAF2 and NCK-interacting protein kinase	Gene association with Coeliac disease, MS, SLE.
Orf7a 17-25	Zinc finger protein 473	Upregulated gene in children with T1D
Orf7a 33-51	Membrane-associated guanylate kinase, WW and PDZ domain-containing protein 3	Gene association with RA, SLE, T1D. SNP associated with increased with of both hypothyroidism and Graves’ disease
Orf7a 71-96	F-box/WD repeat-containing protein 12	Gene down regulated on RA
Orf7a 71-96	Alpha-internexin	AAb identified in both autoimmune diseases (T1D, hypothyroidism) and healthy individuals (greater percentage of positives in autoimmunity)
Orf8 23-35	Hydrocephalus-inducing protein homolog	SNP association with Coeliac disease
Orf8 23-35	28S ribosomal protein S18b, mitochondrial	Rare gene variation association with SLE
Orf8 23-35	Radial spoke head protein 6 homolog A	Contains a genetic risk loci that is shared in both Crohn’s disease and Parkinson’s Disease
Orf8 23-35	Cadherin-20	mRNA is downregulated in active MS lesions
Orf8 48-56	Ankyrin repeat and SAM domain-containing protein 1A	Gene SNP association with SLE, specifically the antibody profile anti-Ro with anti-dsDNA
Orf8 48-56	Laminin subunit alpha-4	KO in EAE model decreased disease severity
Orf8 48-56	Histone H3.1	Antibody targets in SLE
Orf8 63-78	Transmembrane protein 39A	Gene SNPs associated with SLE

[truncated: 2 more sheets: S.Table 11, S.Table 12]
